# Supplementary material for: Optical changes and axial elongation in children wearing orthokeratology lenses of smaller back optic zone diameter: a systematic review and meta-analysis
Source: PeerJ. 2026 Mar 11;14:e20928. doi: 10.7717/peerj.20928 (PMC12988729; doi:10.7717/peerj.20928)
Supplement: Supplemental Information 5 [file peerj-14-20928-s005.xlsx]

## Sheet: Sheet1
		Axial elongation at 6 months
			smaller BOZD			conventional BOZD
		Study	Mean1	SD1	Total1	Mean2	SD2	Total2
		Biyue Guo 2023-(A)	-0.03	0.11	22	0.11	0.10	23
		Jinfang Wu 2023(5.0 mm)	0.05	0.11	29	0.12	0.10	77
		Jinfang Wu 2023(5.4 mm)	0.08	0.11	30	0.12	0.10	77
		Jing Sili 2025 (CRT)	0.17	0.04	403	0.19	0.13	403
		Jing Sili 2025 (VST)	0.17	0.08	403	0.18	0.15	403
		Na Li 2023-(B)	0.04	0.11	46	0.14	0.17	44
		Wenting Tang 2022	0.01	0.06	41	0.08	0.04	44
		Wenting Tang 2024(5.0 mm)	0.03	0.07	20	0.10	0.09	21
		Wenting Tang 2024(5.5 mm)	0.06	0.07	21	0.10	0.09	21
		Xinling Xu 2023	0.06	0.05	30	0.16	0.09	30
		Xuewei Li 2023	0.07	0.15	154	0.14	0.13	147
		Axial elongation at 12 months
			smaller BOZD			conventional BOZD
		Study	Mean1	SD1	Total1	Mean2	SD2	Total2
		Biyue Guo 2023-(A)	0.03	0.16	22	0.20	0.13	23
		Jaume Pauné 2021	0.08	0.12	35	0.16	0.11	36
		Jinfang Wu 2023(5.0 mm)	0.16	0.16	29	0.26	0.17	77
		Jinfang Wu 2023(5.4 mm)	0.22	0.18	30	0.26	0.17	77
		Jing Sili 2025 (CRT)	0.2	0.08	403	0.29	0.32	403
		Jing Sili 2025 (VST)	0.12	0.12	403	0.28	0.19	403
		Na Li 2023-(A)	0.19	0.14	24	0.31	0.15	26
		Na Li 2023-(B)	0.13	0.13	46	0.28	0.22	44
		Sun Mufan 2025	0.15	0.13	30	0.24	0.17	30
		Ting Wang 2025	0.19	0.15	33	0.26	0.15	33
		Wenting Tang 2022	0.05	0.05	41	0.15	0.05	44
		Wenting Tang 2024(5.0 mm)	0.07	0.09	20	0.18	0.11	21
		Wenting Tang 2024(5.5 mm)	0.13	0.12	21	0.18	0.11	21
		Wenzhi Ding 2024	0.15	0.18	86	0.26	0.18	60
		Xinling Xu 2023	0.12	0.10	30	0.28	0.17	30
		Xuewei Li 2023	0.13	0.18	154	0.27	0.15	147
		Zhe Zhang 2023	0.09	0.14	28	0.26	0.14	42
		Axial elongation at 24 months
			smaller BOZD			conventional BOZD
		Study	Mean1	SD1	Total1	Mean2	SD2	Total2
		Biyue Guo 2023-(A)	0.03	0.16	22	0.20	0.13	23
		Jaume Pauné 2021	0.08	0.12	35	0.16	0.11	36
		Jing Sili 2025 (CRT)	0.44	0.21	403	0.56	0.22	403
		Jing Sili 2025 (VST)	0.33	0.4	403	0.53	0.14	403
		Meta-analysis of the TZD
			smaller BOZD			conventional BOZD
		Study	Mean1	SD1	Total1	Mean2	SD2	Total2
		Biyue Guo 2023-(A)	2.72	0.31	22	3.65	0.45	23
		Hao Li 2025	3.19	0.53	66	3.57	0.48	67
		Jing Sili 2025 (CRT)	2.14	0.21	403	2.32	0.29	403
		Jing Sili 2025 (VST)	1.93	0.27	403	2.33	0.27	403
		Na Li 2023-(A)	4.30	1.31	24	5.24	0.75	26
		Na Li 2023-(B)	2.12	0.70	46	2.62	0.41	44
		Xinling Xu 2023	2.61	0.18	30	2.98	0.19	30
		Xuewei Li 2023	3.41	0.31	154	3.97	0.38	147
		Sun Mufan 2025	2.50	0.26	30	2.90	0.39	30
		Meta-analysis of the RMS HOAs
			smaller BOZD			conventional BOZD
		Study	Mean1	SD1	Total1	Mean2	SD2	Total2
		Biyue Guo 2023-(B)	0.39	0.11	20	0.19	0.05	19
		Na Li 2023-(B)	0.0529	0.1998	46	-0.1622	0.2559	44
		Wenting Tang 2022	1.22	0.65	44	1.18	0.60	41
		Wenting Tang 2024	1.55	0.62	20	1.02	0.59	21
		Wenting Tang 2024	1.24	0.65	21	1.02	0.59	21
		Xuewei Li 2023	1.2948	0.4346	154	1.1307	0.7397	147
		Meta-analysis of the RMS SA
			smaller BOZD			conventional BOZD
		Study	Mean1	SD1	Total1	Mean2	SD2	Total2
		Biyue Guo 2023-(B)	0.26	0.11	20	0.09	0.05	19
		Na Li 2023-(B)	0.0529	0.1998	46	-0.1621	0.2559	44
		Qi Tan 2025	0.65	0.49	22	0.61	0.29	58
		Xuewei Li 2023	0.9215	0.3861	154	0.7947	0.4339	147
		Meta-analysis of the RMS coma
			smaller BOZD			conventional BOZD
		Study	Mean1	SD1	Total1	Mean2	SD2	Total2
		Biyue Guo 2023-(B)	0.22	0.12	20	0.13	0.06	19
		Na Li 2023-(B)	0.0109	0.2212	46	-0.1871	0.3018	44
		Xuewei Li 2023	0.6026	0.3756	154	0.5696	0.5737	147
